# Supplementary material for: Analysis of Volatile Components of Jasmine and Jasmine Tea during Scenting Process
Source: Molecules. 2022 Jan 12;27(2):479. doi: 10.3390/molecules27020479 (PMC8779377; doi:10.3390/molecules27020479)
Supplement: Supplementary file 1 [file molecules-27-00479-s001.zip]

Archive with 1 entries (1 files):
- molecules-1520825-supp.mat.pdf
